# Supplementary material for: Vehicle re-identification based on dimensional decoupling strategy and non-local relations
Source: PLoS One. 2024 Jan 2;19(1):e0291047. doi: 10.1371/journal.pone.0291047 (PMC10760651; doi:10.1371/journal.pone.0291047)
Supplement: S1 File — (ZIP) [file pone.0291047.s001.zip]

Archive with 4 entries (3 files):
- code/
- code/attention.py
- code/dmgn.py
- code/dmgn2.py
