# Supplementary material for: Vehicle re-identification based on dimensional decoupling strategy and non-local relations
Source: PLoS One. 2024 Jan 2;19(1):e0291047. doi: 10.1371/journal.pone.0291047 (PMC10760651; doi:10.1371/journal.pone.0291047)
Supplement: S1 File — (ZIP) [file pone.0291047.s001.zip › code/attention.py]

'''
Attention block class file
created time:2021.10.10
'''
import torch
import torch.nn as nn
#depthwise_separable_conv
class DW_conv(nn.Module):
    def __init__(self, nin,nout):
        super(DW_conv, self).__init__()
        self.depthwise = nn.Conv2d(nin, nin, kernel_size=3, padding=1, groups=nin,bias=False)
        self.pointwise = nn.Conv2d(nin, nout, kernel_size=1,bias=False)

    def forward(self, x):
        out = self.depthwise(x)
        out = self.pointwise(out)
        return out

#spatial attention block,has SAB 1卡 占用显存：9890,w/o 1卡占用显存：8528
class SAB(nn.Module):
    def __init__(self,in_channels,in_spatials,dwconv = False):
        super(SAB, self).__init__()
        #depthwise conv,gruops=in_channels
        self.depthwise_list = nn.ModuleList()
        for i in range(in_spatials**2//2):
            self.depthwise_list.append(nn.Sequential(nn.Conv2d(in_channels, in_channels, kernel_size = in_spatials, padding=0, groups=in_channels,bias=False),
                                                     nn.BatchNorm2d(in_channels),
                                                     nn.ReLU()
                                                     ))
#ps:conv2d的group参数是单个卷积核要与多少个h*w特征图进行卷积操作，不是分组卷积的组数
        if dwconv:
            #dwconv
            self.conv_b = nn.Sequential(DW_conv(in_channels, in_channels),
                                        nn.BatchNorm2d(in_channels),
                                        nn.ReLU())
        else:
            #1x1 conv
            self.conv_b = nn.Sequential(nn.Conv2d(in_channels, in_channels, 1,bias=False),
                                        nn.BatchNorm2d(in_channels),
                                        nn.ReLU())

        #softmax
        self.softmaxw = nn.Softmax(dim=-1)

    def forward(self,x):

        b, c, h, w = x.size()
        A = torch.FloatTensor(b,c,h*w//2).zero_().to(x.device)
        for i in range(h*w//2):
            A[:,:,i] = self.depthwise_list[i](x).view(b,c)
        B = self.conv_b(x).view(b,h*w,c)
        R = torch.matmul(B,A)
        # print(R.shape)#b,hw,self.h
        Rs = self.softmaxw(R).sum(dim=2)
        # print(Rs.shape)#b,hw
        return x*Rs.view(b,1,h,w) + x
class SABO(nn.Module):
    def __init__(self,in_channels,in_spatials,g=2,dwconv = False):
        super(SABO, self).__init__()
        #depthwise conv,gruops=in_channels
        self.groups = g
        self.depthwise_list = nn.ModuleList()
        for i in range(self.groups):
            self.depthwise_list.append(nn.Sequential(nn.Conv2d(in_channels, in_channels, kernel_size = in_spatials, padding=0, groups=in_channels,bias=False),
                                                     nn.BatchNorm2d(in_channels),
                                                     nn.ReLU()
                                                     ))
#ps:conv2d的group参数是单个卷积核要与多少个h*w特征图进行卷积操作，不是分组卷积的组数
        if dwconv:
            #dwconv
            self.conv_b = nn.Sequential(DW_conv(in_channels, in_channels),
                                        nn.BatchNorm2d(in_channels),
                                        nn.ReLU())
        else:
            #1x1 conv
            self.conv_b = nn.Sequential(nn.Conv2d(in_channels, in_channels, 1,bias=False),
                                        nn.BatchNorm2d(in_channels),
                                        nn.ReLU())

        #softmax
        self.softmaxw = nn.Softmax(dim=-1)

    def forward(self,x):

        b, c, h, w = x.size()
        A = torch.FloatTensor(b,c,self.groups).zero_().to(x.device)
        for i in range(self.groups):
            A[:,:,i] = self.depthwise_list[i](x).view(b,c)
        B = self.conv_b(x).view(b,h*w,c)
        R = torch.matmul(B,A)
        # print(R.shape)#b,hw,self.h
        Rs = self.softmaxw(R).sum(dim=2)
        # print(Rs.shape)#b,hw
        return x*Rs.view(b,1,h,w) + x
class SAB2(nn.Module):
    def __init__(self,in_channels,in_spatials,g=2):
        super(SAB2, self).__init__()
        #depthwise conv,gruops=in_channels
        self.groups = g
        self.depthwise_list = nn.ModuleList()
        for i in range(self.groups):
            self.depthwise_list.append(nn.Sequential(nn.Conv2d(in_channels, in_channels, kernel_size = in_spatials, padding=0, groups=in_channels,bias=False),
                                                     nn.BatchNorm2d(in_channels),
                                                     nn.ReLU()
                                                     ))
#ps:conv2d的group参数是单个卷积核要与多少个h*w特征图进行卷积操作，不是分组卷积的组数
        #softmax
        self.softmaxw = nn.Softmax(dim=-1)

    def forward(self,x):

        b, c, h, w = x.size()
        A = torch.FloatTensor(b,c,h*w//2).zero_().to(x.device)
        for i in range(self.groups):
            A[:,:,i] = self.depthwise_list[i](x).view(b,c)
        B = x.view(b,h*w,c)
        R = torch.matmul(B,A)
        # print(R.shape)#b,hw,self.h
        Rs = self.softmaxw(R).sum(dim=2)
        # print(Rs.shape)#b,hw
        return x*Rs.view(b,1,h,w) + x

#channel attention block
class CAB(nn.Module):
    def __init__(self,in_channels,r=4):
        super(CAB, self).__init__()
        self.r_channels = in_channels//r
        # 1x1 conv
        self.conv_a = nn.Sequential(nn.Conv2d(in_channels, self.r_channels, 1, bias=False),
                                    nn.BatchNorm2d(self.r_channels),
                                    nn.ReLU())
        # 1x1 conv
        self.conv_b = nn.Sequential(nn.Conv2d(in_channels, in_channels, 1, bias=False),
                                    nn.BatchNorm2d(in_channels),
                                    nn.ReLU())
        #softmax
        self.softmaxw = nn.Softmax(dim=-1)
    def forward(self,x):
        b, c, h, w = x.size()
        A = self.conv_a(x).view(b,h*w,self.r_channels)
        B = self.conv_b(x).view(b,c,-1)
        R = torch.matmul(B,A)
        Rc = self.softmaxw(R).sum(dim=2)
        # print(Rc.shape)
        return x * Rc.view(b,c,1,1) + x

# test code
# x = torch.randn(64,2048,16,16)
# sab = SAB(in_channels=2048,in_spatials=16,dwconv=False)
# out = sab(x)
# cab = CAB(in_channels=1024,r=2)
# out = cab(x)
