# Supplementary material for: Vehicle re-identification based on dimensional decoupling strategy and non-local relations
Source: PLoS One. 2024 Jan 2;19(1):e0291047. doi: 10.1371/journal.pone.0291047 (PMC10760651; doi:10.1371/journal.pone.0291047)
Supplement: S1 File — (ZIP) [file pone.0291047.s001.zip › code/dmgn2.py]

'''
cnn class file
created time :2021.10.11
'''
import torch,copy
import torch.nn  as nn
from layers.attention import SAB,CAB,SAB2,SABO
from torchvision.models.resnet import resnet50,Bottleneck
def make_model(args):
    return DMGN(args)

class DMGN(nn.Module):
    def __init__(self, args):
        super(DMGN, self).__init__()
        num_classes = args.num_classes

        resnet = resnet50(pretrained=True)
        self.backone = nn.Sequential(
            resnet.conv1,
            resnet.bn1,
            resnet.relu,
            resnet.maxpool,
            resnet.layer1,
            resnet.layer2,
            resnet.layer3[0],
        ).to('cuda:0')

        res_conv4 = nn.Sequential(*resnet.layer3[1:])

        res_g_conv5 = resnet.layer4

        res_p_conv5 = nn.Sequential(
            Bottleneck(1024, 512, downsample=nn.Sequential(nn.Conv2d(1024, 2048, 1, bias=False), nn.BatchNorm2d(2048))),
            Bottleneck(2048, 512),
            Bottleneck(2048, 512))
        res_p_conv5.load_state_dict(resnet.layer4.state_dict())

        self.p1 = nn.Sequential(copy.deepcopy(res_conv4), copy.deepcopy(res_g_conv5)).to('cuda:1')
        self.p2 = nn.Sequential(copy.deepcopy(res_conv4), copy.deepcopy(res_p_conv5)).to('cuda:1')
        self.p3 = nn.Sequential(copy.deepcopy(res_conv4), copy.deepcopy(res_p_conv5)).to('cuda:1')
        # p3 can use res_g_conv5 instead of res_p_conv5

        # self.att = SAB(in_channels=args.feats,in_spatials=16,dwconv=False).to('cuda:1')#卡1占用显存：8666MiB
        # self.att = SAB(in_channels=2048, in_spatials=16, dwconv=False).to('cuda:1')
        # self.att = SABO(in_channels=2048, in_spatials=16,g=4 ,dwconv=False).to('cuda:1')
        # self.att = SAB2(in_channels=2048, in_spatials=16).to('cuda:1')#dmgn1.1 #卡1占用显存：8588MiB
        # self.att = CAB(in_channels=2048,r=8).to('cuda:1') #dmgn3
        #dmgn53
        self.atts = SABO(in_channels=2048, in_spatials=16,g=2 ,dwconv=False).to('cuda:1')
        self.attc = CAB(in_channels=2048,r=4).to('cuda:1')
        if args.pool == 'max':
            pool2d = nn.AdaptiveMaxPool2d
        elif args.pool == 'avg':
            pool2d = nn.AdaptiveAvgPool2d
        else:
            raise Exception()
        self.maxpool_zg_p1 = pool2d((1,1)).to('cuda:1')
        self.maxpool_zg_p2 = pool2d((1,1)).to('cuda:1')

        self.maxpool_zg_p3 = pool2d((2,1)).to('cuda:1')
        # self.maxpool_zp3_0 = pool2d((1,1)).to('cuda:1')
        # self.maxpool_zp3_1 = pool2d((1,1)).to('cuda:1')

        reduction = nn.Sequential(nn.Conv2d(2048, args.feats, 1, bias=False), nn.BatchNorm2d(args.feats), nn.ReLU())

        self._init_reduction(reduction)
        self.reduction_0 = copy.deepcopy(reduction).to('cuda:1')
        self.reduction_1 = copy.deepcopy(reduction).to('cuda:1')
        self.reduction_2 = copy.deepcopy(reduction).to('cuda:1').to('cuda:1')
        self.reduction_3 = copy.deepcopy(reduction).to('cuda:1').to('cuda:1')

        self.fc_id_256_0 = nn.Linear(args.feats, num_classes).to('cuda:1')
        self.fc_id_256_1 = nn.Linear(args.feats, num_classes).to('cuda:1')
        self.fc_id_256_2_0 = nn.Linear(args.feats, num_classes).to('cuda:1')
        self.fc_id_256_2_1 = nn.Linear(args.feats, num_classes).to('cuda:1')

        self._init_fc(self.fc_id_256_0)
        self._init_fc(self.fc_id_256_1)
        self._init_fc(self.fc_id_256_2_0)
        self._init_fc(self.fc_id_256_2_1)

    @staticmethod
    def _init_reduction(reduction):
        # conv
        nn.init.kaiming_normal_(reduction[0].weight, mode='fan_in')
        #nn.init.constant_(reduction[0].bias, 0.)

        # bn
        nn.init.normal_(reduction[1].weight, mean=1., std=0.02)
        nn.init.constant_(reduction[1].bias, 0.)

    @staticmethod
    def _init_fc(fc):
        nn.init.kaiming_normal_(fc.weight, mode='fan_out')
        #nn.init.normal_(fc.weight, std=0.001)
        nn.init.constant_(fc.bias, 0.)

    def forward(self, x):

        x = self.backone(x).to('cuda:1')

        p1 = self.p1(x)
        p2 = self.p2(x)
        p3 = self.p3(x)
        #dmgn1:att before reduciton
        # p_2 = self.att(p2)
        #dmgn5:
        p_2 = self.atts(p2) + self.attc(p2)
        #dmgn2:p2 reduction to feats after self.p2()
        # p2_r = self.reduction_1(p2)
        # p2_r = self.att(p2_r)
        # p3_0 = p3[:, 0:1024, 0:8, :]
        # p3_1 = p3[:, 1024:2048, 8:16, :]

        zg_p1 = self.maxpool_zg_p1(p1)
        zg_p2 = self.maxpool_zg_p2(p_2)#dmgn1,dmgn5
        # zg_p2 = self.maxpool_zg_p2(p2_r)
        zg_p3 = self.maxpool_zg_p3(p3)

        #dmgn5_2 (part-3) just divide two parts along H-dim reduction need modify
        zp3_0 = zg_p3[:, :, 0:1, :]
        zp3_1 = zg_p3[:, :, 1:2, :]
        # zp3_0 = self.maxpool_zp3_0(p3_0)
        # zp3_1 = self.maxpool_zp3_1(p3_1)

        fg_p1 = self.reduction_0(zg_p1).squeeze(dim=3).squeeze(dim=2)
        fg_p2 = self.reduction_1(zg_p2).squeeze(dim=3).squeeze(dim=2)#dmgn1
        # fg_p2 = zg_p2.squeeze(dim=3).squeeze(dim=2)#dmgn2
        f0_p3 = self.reduction_2(zp3_0).squeeze(dim=3).squeeze(dim=2)
        f1_p3 = self.reduction_3(zp3_1).squeeze(dim=3).squeeze(dim=2)

        l_p1 = self.fc_id_256_0(fg_p1)
        l_p2 = self.fc_id_256_1(fg_p2)
        l0_p3 = self.fc_id_256_2_0(f0_p3)
        l1_p3 = self.fc_id_256_2_1(f1_p3)

        predict = torch.cat([fg_p1, fg_p2, f0_p3, f1_p3], dim=1)

        return predict, fg_p1, fg_p2, f0_p3, f1_p3, l_p1, l_p2, l0_p3, l1_p3

#test code
# from option import args
# net = DMGN(args)
# x = torch.randn(64,3,256,256).to('cuda:0')
# out = net(x)

#优化部分
#1.300之后再降lr,如350
#2.p2 分支先降维至256/512,再经过SAB，
#4.把SAB分组卷积的运算次数从h*w/2 减少至2、4or8
#w/o SAB
#3.p3 分支划分前进行降采样。
